# Supplementary material for: Preparation, Characterization and Multiple Biological Properties of Peptide-Modified Cerium Oxide Nanoparticles
Source: Biomolecules. 2022 Sep 10;12(9):1277. doi: 10.3390/biom12091277 (PMC9496055; doi:10.3390/biom12091277)
Supplement: Supplementary file 1 [file biomolecules-12-01277-s001.zip]

Archive with 1 entries (1 files):
- biomolecules-1904647-supplementary.pdf
